# Supplementary material for: Pharmaceutical Drug Metformin and MCL1 Inhibitor S63845 Exhibit Anticancer Activity in Myeloid Leukemia Cells via Redox Remodeling
Source: Molecules. 2021 Apr 15;26(8):2303. doi: 10.3390/molecules26082303 (PMC8071510; doi:10.3390/molecules26082303)
Supplement: Supplementary file 1 [file molecules-26-02303-s001.zip]

Archive with 2 entries (2 files):
- Appendix No 1.pdf
- Appendix No 2.XLSX
