# Supplementary material for: Pharmaceutical Drug Metformin and MCL1 Inhibitor S63845 Exhibit Anticancer Activity in Myeloid Leukemia Cells via Redox Remodeling
Source: Molecules. 2021 Apr 15;26(8):2303. doi: 10.3390/molecules26082303 (PMC8071510; doi:10.3390/molecules26082303)
Supplement: Supplementary file 1 [file molecules-26-02303-s001.zip › Appendix No 2.XLSX]

## Sheet: Apoptosis data
Pharmaceutical drug metformin and MCL1 inhibitor S63845 exhibit anticancer activity in myeloid leukemia cells via redox remodeling
	Giedrė Valiulienė1*, Aida Vitkevičienė1, Giedrė Skliutė1, Veronika Borutinskaitė1 and Rūta Navakauskienė1
	1Department of Molecular Cell Biology, Institute of Biochemistry, Life Sciences Center, Vilnius University, Sauletekio av. 7, LT-01257 Vilnius, Lithuania
					Supplementary material for Figure 5.
Statistical analysis was performed using 2way ANOVA with Tukey's multiple comparison test.
Only statistically significant results are presented.
NB4 cells					KG1 cells					KG1A cells
viable	Summary	Adjusted P Value			viable	Summary	Adjusted P Value			viable	Summary	Adjusted P Value
C vs. M 72 h	***	0.0004			C vs. M 72 h	***	0.0006			C vs. S1000 24 h	****	<0.0001
C vs. S25 24 h	***	0.0002			C vs. S100 24 h	****	<0.0001			C vs. S1000 72 h	****	<0.0001
C vs. S25 72 h	***	0.0004			C vs. S100 72 h	****	<0.0001			C vs. S2000 24 h	****	<0.0001
C vs. S50 24 h	****	<0.0001			C vs. S250 24 h	****	<0.0001			C vs. S2000 72 h	****	<0.0001
C vs. S50 72 h	****	<0.0001			C vs. S250 72 h	****	<0.0001			C vs. S1000+M 24 h	****	<0.0001
C vs. S25+M 72 h	***	0.0002			C vs. S100+M 24 h	***	0.0002			C vs. S1000+M 72 h	****	<0.0001
M 24 h vs. M 72 h	*	0.0362			C vs. S100+M 72 h	****	<0.0001			M 24 h vs. S1000 24 h	****	<0.0001
M 24 h vs. S25 24 h	*	0.0201			M 24 h vs. S100 24 h	**	0.0024			M 24 h vs. S1000 72 h	****	<0.0001
M 24 h vs. S25 72 h	*	0.0376			M 24 h vs. S100 72 h	**	0.0048			M 24 h vs. S2000 24 h	****	<0.0001
M 24 h vs. S50 24 h	**	0.0081			M 24 h vs. S250 24 h	**	0.0026			M 24 h vs. S2000 72 h	****	<0.0001
M 24 h vs. S50 72 h	**	0.005			M 24 h vs. S250 72 h	***	0.0008			M 24 h vs. S1000+M 24 h	**	0.0024
M 24 h vs. S25+M 72 h	*	0.0249			M 24 h vs. S100+M 72 h	*	0.0134			M 24 h vs. S1000+M 72 h	***	0.0001
										M 72 h vs. S1000 24 h	**	0.0018
apoptotic	ns	>0.05			apoptotic					M 72 h vs. S1000 72 h	***	0.0002
					C vs. S100 24 h	***	0.0004			M 72 h vs. S2000 24 h	****	<0.0001
late apoptotic / necrotic					C vs. S100 72 h	**	0.0022			M 72 h vs. S2000 72 h	****	<0.0001
C vs. M 72 h	**	0.0011			C vs. S250 24 h	***	0.0004			M 72 h vs. S1000+M 72 h	**	0.0086
C vs. S25 24 h	*	0.0304			C vs. S250 72 h	**	0.0071			S2000 72 h vs. S1000+M 24 h	*	0.0275
C vs. S25 72 h	*	0.0095			C vs. S100+M 24 h	*	0.0173
C vs. S50 24 h	*	0.0288			C vs. S100+M 72 h	*	0.022			apoptotic
C vs. S50 72 h	*	0.0015								C vs. S1000 24 h	**	0.0088
C vs. S25+M 72 h	***	0.0007			late apoptotic / necrotic					C vs. S1000 72 h	*	0.0118
M 24 h vs. M 72 h	*	0.0285			C vs. S250 72 h	**	0.0059			C vs. S2000 24 h	*	0.0216
M 24 h vs. S50 72 h	*	0.0362			C vs. S100+M 72 h	*	0.0299			M 24 h vs. S1000 24 h	*	0.0429
M 24 h vs. S25+M 72 h	*	0.0195			M 24 h vs. S250 72 h	*	0.0447
										late apoptotic / necrotic
										C vs. S1000 24 h	*	0.0352
										C vs. S1000 72 h	**	0.0033
										C vs. S2000 24 h	***	0.0004
										C vs. S2000 72 h	****	<0.0001
										C vs. S1000+M 72 h	**	0.0031
										M 24 h vs. S1000 72 h	*	0.0149
										M 24 h vs. S2000 24 h	**	0.0021
										M 24 h vs. S2000 72 h	****	<0.0001
										M 24 h vs. S1000+M 72 h	*	0.0143
										M 72 h vs. S2000 24 h	*	0.0313
										M 72 h vs. S2000 72 h	***	0.0003
										S1000 24 h vs. S2000 72 h	*	0.0292
										S2000 72 h vs. S1000+M 24 h	*	0.017
